# Supplementary material for: PIM-1 contributes to the malignancy of pancreatic cancer and displays diagnostic and prognostic value
Source: J Exp Clin Cancer Res. 2016 Sep 5;35(1):133. doi: 10.1186/s13046-016-0406-z (PMC5011911; doi:10.1186/s13046-016-0406-z)
Supplement: Additional file 2: Table S1. — Correlations of PIM-1 levels in tissues and clinicopathological parameters. (XLSX 11 kb) [file 13046_2016_406_MOESM2_ESM.xlsx]

## Sheet: Sheet1
Table S1 Correlations of PIM-1 levels in tissues and clinicopathological parameters
Variables	PIM-1 expression
	Low group	High group	P value
	(n=24)	(n=63)
Gender			0.822
Male	15	41
Female	9	22
Age（years old）			0.198
＜65	12	41
≥65	12	22
Locations			0.242
Head	17	36
Body-tail	7	27
Differential degree a			0.651
High/moderate	14	41
Low	7	16
Tumor staging			0.751
T1/T2	19	53
T3/T4	5	10
Lymph node staging			0.681
N0	16	39
N1	8	24
Diabetes			1
No	22	56
Yes	2	7
TNM staging			0.947
Ⅰ	12	31
ⅡA/ⅡB	12	32
Perineuronal invasion			0.815
No	14	35
Yes	10	28
a.The differential degree of 9 patients is not defined.
