# Supplementary material for: PIM-1 contributes to the malignancy of pancreatic cancer and displays diagnostic and prognostic value
Source: J Exp Clin Cancer Res. 2016 Sep 5;35(1):133. doi: 10.1186/s13046-016-0406-z (PMC5011911; doi:10.1186/s13046-016-0406-z)
Supplement: Additional file 3: Table S2. — Univariate and multivariable analyses of factors predictive of poor overall survival in patients with pancreatic cancer (tissues). (XLSX 12 kb) [file 13046_2016_406_MOESM3_ESM.xlsx]

## Sheet: Sheet1
Table S2 Univariate and multivariable analyses of factors predictive of poor overall survival in pancreatic cancer patients (tissues)
Variables	Univariate analysis			Multivariate analysis
	Overall survival	1-year survival rate (%)	P value	Hazard ratio	95% confidence interval	P value
	(Median±SE，months)
Sex			0.052
Male	13±3.5	81.9
Female	54±11.0	63.6
Age（years old）			0.693
＜65	18±9.4	86.4
≥65	15±16.1	69.8
Locations			0.283
Head	23±12.1	61.8
Body-tail	11±4.9	50
Diabetes			0.196
No	20.0±9.1	59.9
Yes	10±1.5	33.3
Differential degreea			0.066
High/ moderate	33±12.8	66.3
Low	10±1.5	43.6
Tumor staging			0.833
T1/T2	17±8.1	54.8
T3/T4	31±14.3	66.7
Lymph node staging			0.061
N0	33±9.9	66.4
N1	11±0.9	40.4
TNM staging			0.027	1.882	1.085-3.266	0.023
Ⅰ	37±13.8	68.6
ⅡA/ⅡB	11±2.7	45.6
Perineuronal invasion			0.076
No	43±20.1	67.8
Yes	11±0.9	43.6
PIM-1 expression			0.039	2.113	1.046-4.266	0.025
Low	None b	65.8
High	15±4.8	53.7
a. The differential degree of 9 patients is not defined.
b. None： The median survival cannot be calculated if the number of censored data is more than 50% of the total.
