# Supplementary material for: PIM-1 contributes to the malignancy of pancreatic cancer and displays diagnostic and prognostic value
Source: J Exp Clin Cancer Res. 2016 Sep 5;35(1):133. doi: 10.1186/s13046-016-0406-z (PMC5011911; doi:10.1186/s13046-016-0406-z)
Supplement: Additional file 4: Table S3. — Correlations of plasma PIM-1 levels and clinicopathological parameters. (XLSX 11 kb) [file 13046_2016_406_MOESM4_ESM.xlsx]

## Sheet: Sheet1
Table S3 Correlations of plasma PIM-1 levels and clinicopathological parameters
Variables	Plasma PIM-1 expression		P value
	Low group(41)	High group(41)
Gender			0.269
Male	19	24
Female	22	17
Age（years old）			0.031
＜65	24	33
≥65	17	8
Locations			0
Head	19	35
Body-tail	22	6
Differential degree a			0.289
High	3	3
Moderate	20	12
Low	14	19
Tumor staging			0.391
T1/T2	9	6
T3/T4	32	35
Lymph node staging			0.82
N0	16	15
N1	25	26
M staging			0.177
M0	38	34
M1	3	7
TNM staging			0.013
Ⅰ	7	3
Ⅱ	22	30
Ⅲ	9	1
Ⅳ	3	7
Radical resection			0.618
R0	29	31
R1/R2/un-resectable	12	10
a, The differential degree of 11 patients is not defined
