# Supplementary material for: PIM-1 contributes to the malignancy of pancreatic cancer and displays diagnostic and prognostic value
Source: J Exp Clin Cancer Res. 2016 Sep 5;35(1):133. doi: 10.1186/s13046-016-0406-z (PMC5011911; doi:10.1186/s13046-016-0406-z)
Supplement: Additional file 5: Table S4. — Univariate and multivariable analyses of factors predictive of poor overall survival in patients with pancreatic cancer (plasma). (XLSX 12 kb) [file 13046_2016_406_MOESM5_ESM.xlsx]

## Sheet: Sheet1
Table S4 Univariate and multivariable analyses of factors predictive of poor overall survival in pancreatic cancer patients (plasma)
Variables	Univariate analysis			Multivariate analysis
	Overall survival	1-year survival rate (%)	P value	Hazard ratio	95% confidence interval	P value
	(Median±SE，months)
Sex			0.933
Male	17±1.4	63.8
Female	16±2.6	61.8
Age（years old）			0.968
＜65	17±1.2	65
≥65	16±3.5	58.3
Locations			0.768
Head	17±3.4	54.8
Body-tail	16±1.4	77.3
Differential degree			0.329
High	28±4.3	83.3
Moderate	16±2.8	61
Low	17±2.6	75.8
Tumor staging			0.182
T1/T2	18±None	80
T3/T4	16±2.1	59.5
Lymph node staging			0.118
N0	18±2.0	74.3
N1	16±2.4	56.1
M staging			0
M0	17±1.4	68.2
M1	7±2.6	30
TNM staging			0	1.88	1.37-2.57	0
Ⅰ	None	100
Ⅱ	17±1.1	69
Ⅲ	10±2.4	40
Ⅳ	7±2.6	30
Radical resection			0.002
R0	17±3.8	74.7
R1/R2/un-resectable	10±1.7	34.1
PIM-1 expression			0.026	1.87	1.04-3.35	0.037
Low	18±2.4	77.2
High	11±2.0	46.3
None： The median survival cannot be calculated if the number of censored data is more than 50% of the total.
